# Supplementary material for: Comparisons of Hematological and Biochemical Profiles in Brahman and Yunling Cattle
Source: Animals (Basel). 2022 Jul 15;12(14):1813. doi: 10.3390/ani12141813 (PMC9311853; doi:10.3390/ani12141813)
Supplement: Supplementary file 1 [file animals-12-01813-s001.zip]

Archive with 1 entries (1 files):
- animals-1738787-supplementary.pdf
